# Supplementary material for: Transfer of Proteins from Cultured Human Adipose to Blood Cells and Induction of Anabolic Phenotype Are Controlled by Serum, Insulin and Sulfonylurea Drugs
Source: Int J Mol Sci. 2023 Mar 2;24(5):4825. doi: 10.3390/ijms24054825 (PMC10003403; doi:10.3390/ijms24054825)
Supplement: Supplementary file 1 [file ijms-24-04825-s001.zip]

Archive with 1 entries (1 files):
- ijms-2098006-supplementary.pdf
